# Supplementary material for: A Virtual Tai Chi Intervention for Older Adults with Mobility Disabilities: Results from a Single-Arm Clinical Trial with the TechSAge Tele Tai Chi Program
Source: Healthcare (Basel). 2026 Jun 18;14(12):1756. doi: 10.3390/healthcare14121756 (PMC13299325; doi:10.3390/healthcare14121756)
Supplement: Supplementary file 1 [file healthcare-14-01756-s001.zip]

Archive with 1 entries (1 files):
- healthcare-4322698-supplementary.pdf
